# Supplementary material for: ISYNA1: An Immunomodulatory-Related Prognostic Biomarker in Colon Adenocarcinoma and Pan-Cancer
Source: Front Cell Dev Biol. 2022 Feb 14;10:792564. doi: 10.3389/fcell.2022.792564 (PMC8883116; doi:10.3389/fcell.2022.792564)
Supplement: Supplementary file 2 [file DataSheet1.CSV]

correlation	pvalue	type	label
0.071066540244178	0.0439574212461318	Camptothecin	positive
0.042110809656311	0.250339268998768	Vinblastine	non-significant
0.0394101752357334	0.276298505463226	Cisplatin	non-significant
0.0252859356146877	0.489580158214955	Cytarabine	non-significant
0.0253119783201584	0.338821049448232	Docetaxel	non-significant
-0.0233654284143564	0.523160598945994	Gefitinib	non-significant
0.076163293192267	0.0374174827255754	Navitoclax	positive
0.0288314385368507	0.428908468994695	Vorinostat	non-significant
0.0284277823622159	0.435707236754404	Nilotinib	non-significant
0.0216975593202583	0.550869827737832	Olaparib	non-significant
-0.10265306122449	0.482754717414162	Axitinib	non-significant
0.0319930390606996	0.378447217956111	AZD7762	non-significant
0.0879114320670824	0.402061553637157	SB216763	non-significant
-0.0516717325227964	0.727247847755579	KU-55933	non-significant
0.0185958558659531	0.599220088563643	Afatinib	non-significant
0.164028116714235	4.82532647233261e-06	Staurosporine	positive
0.0637876342189779	0.0724299245219863	PLX-4720	non-significant
0.102913968547641	0.491216513179186	NU7441	non-significant
0.326672833795868	0.0267044394603793	Doramapimod	positive
0.036156560826417	0.322085185751974	Wee1 Inhibitor	non-significant
0.0373076330366642	0.301487329607207	Nutlin-3a (-)	non-significant
0.00131154198498418	0.971858211718466	Mirin	non-significant
0.0389936038942661	0.284588138042004	PD173074	non-significant
-0.0107539315448659	0.942807221028533	ZM447439	non-significant
0.0279575370234367	0.45164985617479	Alisertib	non-significant
0.0576422058184976	0.697162355304874	RO-3306	non-significant
0.059870550592148	0.0975431268332255	MK-2206	non-significant
0.0585116983421543	0.105629648809533	Palbociclib	non-significant
0.0596475585986306	0.102858173046052	Dactolisib	non-significant
0.0179028188266418	0.62148373511577	Pictilisib	non-significant
0.0220375399122676	0.833922525196058	AZD8055	non-significant
0.0523299896326599	0.13894225551231	PD0325901	non-significant
0.0437262562802744	0.239311327151539	Obatoclax Mesylate	non-significant
0.0759458925644969	0.03151493303227	5-Fluorouracil	positive
0.0774962435453961	0.0330161747512094	Dasatinib	positive
0.00834737883710297	0.818997252158884	Paclitaxel	non-significant
0.0916557681138153	0.0130472186305001	Crizotinib	positive
0.109462285146359	0.00282961231718986	Rapamycin	positive
0.00516091167852699	0.887491065439833	Sorafenib	non-significant
0.0990637269707037	0.527373826936415	BI-2536	non-significant
0.0433333220378739	0.221415087721368	Irinotecan	non-significant
0.0290973449452372	0.256281749285517	Oxaliplatin	non-significant
0.0485982736340076	0.183981730843442	BMS-536924	non-significant
-0.0331742094340409	0.349312664843411	GSK1904529A	non-significant
-0.109531046461138	0.458642379297998	Tozasertib	non-significant
-0.0797872340425532	0.589837405656893	PF-4708671	non-significant
0.0714027478172653	0.05447462789443	PRIMA-1MET	non-significant
-0.0289611960332136	0.428682428125554	Erlotinib	non-significant
0.0302702071270457	0.415419617588693	Niraparib	non-significant
0.0639944663565706	0.0767141243494842	MK-1775	non-significant
0.0211164346140705	0.570266119390181	Dinaciclib	non-significant
0.0656610535115591	0.0717430668738325	Gemcitabine	non-significant
0.0420011078211001	0.249674978984918	Bortezomib	non-significant
0.211788970907512	0.148432661898319	GSK269962A	non-significant
0.249407114624506	0.0984899472650169	SB505124	non-significant
-0.0174738429880006	0.632125747468232	Tamoxifen	non-significant
0.0200352794015065	0.440101994877341	Fulvestrant	non-significant
0.0345700448500976	0.329398455540573	EPZ004777	non-significant
0.0516814576297809	0.157657733210592	YK-4-279	non-significant
-0.0479701528768424	0.351043727794795	Daporinad	non-significant
0.0305486501011547	0.411140558808364	BMS-345541	non-significant
0.0476806610656218	0.200341542538094	AZ960	non-significant
0.0322567875896678	0.379298610737936	Talazoparib	non-significant
0.0598872696383401	0.106898284494418	XAV939	non-significant
0.0369424464105174	0.306879110456174	Trametinib	non-significant
0.0445919353232142	0.221626116059252	Dabrafenib	non-significant
0.0820219416180298	0.0249749158809389	Temozolomide	positive
0.0311035917465915	0.40269060850753	AZD5438	non-significant
0.0190130855802064	0.609772704284755	IAP_5620	non-significant
0.0313937318971103	0.398314385600427	AZD2014	non-significant
0.0474807794951892	0.201611641950846	AZD1208	non-significant
-0.0067230383807721	0.856494694918908	AZD1332	non-significant
0.0691459140437852	0.0625871554504472	Ruxolitinib	non-significant
-0.0167798465310102	0.635573365872367	Linsitinib	non-significant
0.0280052262196297	0.444085037678489	Epirubicin	non-significant
0.0269053051198676	0.462490909892276	Cyclophosphamide	non-significant
-0.0332141025572376	0.364663580873703	Pevonedistat	non-significant
-0.0155135633024427	0.661291978897612	Sapitinib	non-significant
0.0427628905724445	0.100768140511183	Uprosertib	non-significant
0.0973163562048025	0.00874083494617141	LCL161	positive
-0.0214011836085314	0.557372549156653	Lapatinib	non-significant
0.0299471592554195	0.397313445313757	Luminespib	non-significant
-0.00127494933079287	0.971260664336417	Alpelisib	non-significant
0.027257721800368	0.441071610471465	Taselisib	non-significant
0.0657122404883445	0.063539990594729	EPZ5676	non-significant
0.0397253355083367	0.261739881432919	SCH772984	non-significant
0.0313258251473323	0.399662056752769	IWP-2	non-significant
0.0734033726597317	0.0480338859629655	Leflunomide	positive
0.096386490241471	0.00906996585871292	Entinostat	positive
-0.0807380102361671	0.192664271522742	OSI-027	non-significant
-0.00226373791209049	0.949027443215925	LGK974	non-significant
0.0230964197781064	0.5343828970991	VE-822	non-significant
-0.0209062881339123	0.57384492347184	WZ4003	non-significant
0.0485031259763164	0.19175550609968	CZC24832	non-significant
-0.0171057553946754	0.648165900089381	AZD5582	non-significant
0.0269223542447147	0.471047756645323	GSK2606414	non-significant
0.0716119798843061	0.0537690136256029	PFI3	non-significant
0.0095225207885559	0.797841055713036	PCI-34051	non-significant
0.00982984606688323	0.791464638617857	Wnt-C59	non-significant
0.118795866666457	0.00135291958182279	I-BET-762	positive
0.0909690472329243	0.0142748266535245	RVX-208	positive
0.0791082392574331	0.0330734152390678	OTX015	positive
0.0818062787244796	0.0276234181768993	GSK343	positive
0.00238946971885617	0.948753688601175	ML323	non-significant
0.043698157969113	0.239613659039836	Entospletinib	non-significant
0.0259902635902256	0.484425084924038	PRT062607	non-significant
-0.0354609929078014	0.815013895179783	Ribociclib	non-significant
0.0230080167210039	0.53594889312062	AGI-6780	non-significant
0.0862249205521036	0.0201467770879738	Picolinici-acid	positive
0.0830114827066627	0.0254072023767138	AZD5153	positive
0.0504017294124501	0.175217535235039	CDK9_5576	non-significant
0.0157752204670232	0.671526235161631	CDK9_5038	non-significant
0.00572102727692775	0.878036136573496	Eg5_9814	non-significant
0.0702152178540307	0.0586269655242816	ERK_2440	non-significant
0.0124333302104277	0.738044445458339	ERK_6604	non-significant
-0.00932059553680593	0.802037990052319	IRAK4_4710	non-significant
0.0133209671495149	0.720101816947388	JAK1_8709	non-significant
0.00388859974683282	0.916926317217884	AZD5991	non-significant
0.0124495023845549	0.737890883172245	PAK_5339	non-significant
0.0171939558735312	0.643940230857111	TAF1_5496	non-significant
0.061403484085884	0.0987585898120915	ULK1_4989	non-significant
0.0262230781684197	0.480518674713184	VSP34_8731	non-significant
0.0284244679529118	0.444441464429031	Selumetinib	non-significant
-0.0204918370913625	0.581725963131196	IGF1R_3801	non-significant
0.0286116854949133	0.44144611526795	JAK_8517	non-significant
0.0479516270939719	0.188710499295763	AZD4547	non-significant
-0.0166023088898766	0.656057638093442	Ibrutinib	non-significant
0.0130444684781872	0.725674999532117	Zoledronate	non-significant
-0.0870637304036035	0.0189611813783721	Acetalax	negtive
0.0274574281970159	0.460096451305232	Carmustine	non-significant
0.0425723439393221	0.251948874162846	Topotecan	non-significant
0.0198034607805513	0.59422402050336	Teniposide	non-significant
0.0369020671152936	0.320744810827616	Mitoxantrone	non-significant
0.00771244504594042	0.768187186934419	Dactinomycin	non-significant
0.0617445491902724	0.0964348652462411	Fludarabine	non-significant
0.0520033567983827	0.161883865808963	Nelarabine	non-significant
0.0500575489793255	0.179695750230095	Vincristine	non-significant
0.0459279910217115	0.216450577920716	Podophyllotoxin bromide	non-significant
-0.0186152983891814	0.617029798858434	Dihydrorotenone	non-significant
0.00828760628495874	0.823595031827336	Gallibiscoquinazole	non-significant
0.029720910231619	0.42393768632142	Elephantin	non-significant
-0.00292738303509584	0.937238795543051	Sinularin	non-significant
-0.0806228256083554	0.0300734269780622	Sabutoclax	negtive
0.0293127320864446	0.430332900247907	LY2109761	non-significant
-0.00816580512362983	0.826145967936563	OF-1	non-significant
0.0178834304243402	0.630469420336064	MN-64	non-significant
-0.0503597156143585	0.175279432540936	KRAS (G12C) Inhibitor-12	non-significant
0.00676379659027578	0.851454547996253	MG-132	non-significant
0.0731641052466683	0.0453186978177366	BDP-00009066	positive
0.0247502623819281	0.49882853586823	Buparlisib	non-significant
-0.0289877512697579	0.262664357669203	Ulixertinib	non-significant
0.0787146577075636	0.0307912327892837	Venetoclax	positive
0.0553269387926322	0.130585647040676	ABT737	non-significant
0.0287420861415576	0.432493588178544	Afuresertib	non-significant
0.012903507707246	0.724413591752415	AGI-5198	non-significant
0.00306068269630867	0.9329995534743	AZD3759	non-significant
0.0853944730970668	0.0194167385053783	AZD5363	positive
0.0218550223827849	0.550375431937371	AZD6738	non-significant
0.0892759264707733	0.0145216984011975	AZD8186	positive
-0.0572968164326053	0.117170851835297	Osimertinib	non-significant
0.0156364207535181	0.669199551451735	Cediranib	non-significant
0.0450206835495456	0.218440269430577	Ipatasertib	non-significant
0.0289556842278118	0.428770336274115	GDC0810	non-significant
0.0194582322918505	0.598414528188027	GNE-317	non-significant
-0.0272547068105067	0.456395241871351	GSK2578215A	non-significant
0.0589246267750941	0.107103878730273	I-BRD9	non-significant
-0.00576037925790537	0.87493963592558	Telomerase Inhibitor IX	non-significant
0.0352366394620172	0.335851347109212	MIRA-1	non-significant
-0.00310922941819039	0.932300303061899	NVP-ADW742	non-significant
0.0245456401762064	0.502385635230459	P22077	non-significant
0.0815776618249843	0.0256742571368003	Savolitinib	positive
-0.0562822444185831	0.123811075656417	UMI-77	non-significant
0.0142652387033982	0.696894667494998	WIKI4	non-significant
-0.103112884916073	0.00473102821984608	Sepantronium bromide	negtive
-0.0240450941650907	0.511143112380034	MIM1	non-significant
0.0260514768354241	0.476524645833029	WEHI-539	non-significant
0.0586790230110736	0.108577415679384	BPD-00008900	non-significant
0.0401805930550779	0.272732442849521	Foretinib	non-significant
0.00360189159755419	0.921762512461384	BIBR-1532	non-significant
0.0192089485956327	0.600157026383963	Pyridostatin	non-significant
0.112608783953691	0.00209669080085167	AMG-319	positive
0.0725650645838658	0.047562283436534	MK-8776	positive
0.0645193509522192	0.0782219529264771	Vinorelbine	non-significant
0.0441822719377319	0.229022266286101	VX-11e	non-significant
0.04528042678248	0.217646903413165	LJI308	non-significant
0.0203881855671044	0.578987901568802	AZ6102	non-significant
0.0335362518131587	0.361646005320999	GSK591	non-significant
0.0520652433264151	0.15681881257599	VE821	non-significant
0.125346901017576	0.401181205627283	AZD6482	non-significant
0.12102675706039	0.000955467936356514	AT13148	positive
0.0171952078928823	0.911787155383086	BMS-754807	non-significant
0.116096207215541	0.437089992919154	JQ1	non-significant
